# Supplementary material for: Larvae and Nests of Aculeate Hymenoptera (Hymenoptera: Aculeata) Nesting in Reed Galls Induced by Lipara spp. (Diptera: Chloropidae) with a Review of Species Recorded. Part II
Source: PLoS One. 2017 Jan 11;12(1):e0169592. doi: 10.1371/journal.pone.0169592 (PMC5226722; doi:10.1371/journal.pone.0169592)
Supplement: S1 Table — (XLSX) [file pone.0169592.s001.xlsx]

## Sheet: Sheet1
locality number	number galls reared	number galls cut	locality	country	date	locality description	lgt.	N	E	note
1	341	200	Nowe Warpno	PL	30.1.2015	gulf Zatoka Nowowarpienska	PH, PB	53°43.387`N	14°18.200`E
2	365	200	Troszyn	PL	31.1.2015	river Grzybnica	PH, PB	53°50.690`N	14°42.521`E
3	332	200	Karsibor	PL	31.1.2015	gulf Zalew Szczecziński and lakeRzecki Nurt on Karsibor island	PH, PB	53°51.400`N	14°19.250`E
4	306	200	Łunowo	PL	31.1.2015	gulf Wicko Wielke - Wielka Struga	PH, PB	53°53.322`N	14°21.587`E
5	0	125	Chynowo	PL	31.1.2015	lake Koprowo	PH, PB	53°57.615`N	14°38.529`E
6	326	0	Wrzosowo	PL	31.1.2015	gulf Zalew Kamieński - Zatoka Wrzosowska	PH, PB	54°00.767`N	14°48.306`E
7	325	0	Kluki	PL	1.2.2015	lake Łebsko	PH, PB	54°41.036`N	17°20.559`E
8	307	200	Czolpino	PL	1.2.2015	river Łupawa	PH, PB	54°42.681`N	17°13.935`E
9	327	200	Gardna Wielka	PL	1.2.2015	river Łupawa at lake Gardno	PH, PB	54°39.170`N	17°10.316`E
10	330	200	Rowy	PL	1.2.2015	lake Gardno - Wyspa Kamienna	PH, PB	54°39.439`N	17°03.889`E
11	331	200	Puck	PL	2.2.2015	gulf Zalew Pucki	PH, PB	54°43.779`N	18°23.610`E
12	319	200	Jastarnia	PL	2.2.2015	Hel peninsula - Zalew Pucki	PH, PB	54°41.963`N	18°39.778`E
13	309	0	Władysławowo	PL	2.2.2015	Hel peninsula - Zalew Pucki	PH, PB	54°47.257`N	18°25.630`E
14	315	200	Oslonino	PL	2.2.2015	terrestrial reed bed at Zalew Pucky	PH, PB	54°39.771`N	18°27.801`E
15	311	0	Dabki	PL	3.2.2015	lake Jezioro Bukowo	PH, PB	54°22.648`N	16°18.790`E
16	352	250	Pákozd	HU	23.2.2015	terrestrial reed beds at lake Velencei-tó	PH, PB	47°12.742`N	18°34.561`E
17	351	0	Szekeszfehérvár	HU	23.2.2015	river Gaja at reservoir Halastó	PH, PB	47°13.175`N	18°23.121`E
18	377	305	Orgovány	HU	24.2.2015	saline wetland in Kinskunság NP	PH, PB	46°45.258`N	19°29.466`E
19	305	250	Izsák - Kolon-tó	HU	24.2.2015	wetland at lake in Kinskunság NP	PH, PB	46°48.194`N	19°19.726`E
20	329	200	Bödi-Szék	HU	24.2.2015	saline wetland near Kinskunság NP	PH, PB	46°46.340`N	19°08.668`E
21	305	0	Apajpuszta	HU	24.2.2015	saline wetland in Kinskunság NP	PH, PB	47°05.930`N	19°05.444`E
22	640	400	Szabadszállás	HU	24.2.2015	wetland at channel Kurjantó-Nagyszéktói-övcsat	PH, PB	46°54.243`N	19°18.046`E
23	335	250	Sándorfalva	HU	25.2.2015	wetland near Pusztaszeri Landscape Protection Area	PH, PB	46°20.501`N	20°08.960`E
24	367	0	Báks	HU	25.2.2015	bank of pond and channel at Pusztaszeri Landscape Protection Area	PH, PB	46°33.890`N	20°05.290`E
25	313	200	Munkástelep	HU	25.2.2015	wetland at saline lake in Pusztaszeri Landscape Protection Area	PH, PB	46°32.983`N	20°00.631`E
26	312	200	Fonyód	HU	25.2.2015	Halastó, at Balaton lake	PH, PB	46°44.559`N	17°34.143`E
27	0	218	Esztergom - Tát	HU	20.1.2016	reed beds at Szentléki patak	PB	47°45.745’N	18°42.286’E
28	0	56	Szóny	HU	20.1.2016	reed bed at wet pasture	PB	47°43.988’N	18°14.055’E
29	0	205	Esztergom sandpit	HU	20.1.2016	sandpit with reed bed	PB	47°48.686’N	18°46.173’E
30	315	200	airport Portorož	SI	26.2.2015	salinas at seaside	PH, PB	45°28.267`N	13°37.121`E
31	303	0	Seča	SI	26.2.2015	channel to saline reservoirs	PH, PB	45°29.355`N	13°36.907`E
32	308	0	Bertoki	SI	26.2.2015	ruderal at Skocjanski zatok	PH, PB	45°32.953`N	13°45.931`E
33	360	200	Villagio del Pescatore	IT	26.2.2015	gulf - former port on seaside	PH, PB	45°46.607`N	13°35.395`E
34	317	0	Grado	IT	27.2.2015	blind arm of river Soča open to the seashore	PH, PB	45°42.897`N	13°27.558`E
35	325	200	Monfalcone - Liserto porto	IT	27.2.2015	lake at port	PH, PB	45°47.066`N	13°34.476`E
36	305	0	Monfalcone - Sociate de Franceschi	IT	27.2.2015	wetland at the sea - Biotopo Risorgive di Schiavetti	PH, PB	45°47.408`N	13°31.309`E
37	304	0	Laguna di Marano	IT	27.2.2015	wetland at sea - Fiume Como	PH, PB	45°46.030`N	13°14.729`E
38	286	0	Sedlec	CZ	23.1.2015	saline wetland - Slanisko u Nesytu NNR	PB	48°46.529'N	16°42.212'E
39	217	0	Novosedly	CZ	23.1.2015	saline wetland - Slanisko Novosedly NR	PB	48°50.432'N	16°29.822'E
40	0	549	Zahrádky	CZ	8.3.2015	large reed beds near Novozámecký rybník pond NNR	PB, AA	50°37.237’N	14°33.619’E
41	0	404	Jestřebí	CZ	8.3.2015	peat bog Jestřebské slatiny NNM	PB, AA	50°36.031’N	14°36.129’E
42	0	482	Doksy	CZ	8.3.2015	reed bed at Břehyňský pond - Břehyně-Pecopala NNR	PB, AA	50°35.168’N	14°42.726’E
43	0	454	Máchovo jezero	CZ	8.3.2015	peat bog at Máchovo jezero lake - Swamp NNM	PB, AA	50°34.379’N	14°40.388’E
44	320	208	Zlíč	CZ	15.1.2015	reed bed at fishpond in Dubno NR	PB, AA	50°24.36’N	16°04.054’E
45	355	0	České Meziříčí	CZ	15.1.2015	terrestrial reed bed in Zbytka NR	PB, AA	50°17.816’N	16°03.575’E
46	0	200	Sekule	SK	15.3.2015	reed beds at small fishponds	PB, AA	48°37.163’N	16°59.855’E
47	0	221	Virt	SK	20.1.2016	reed beds at Patinský channel	PB	47°45.519’N	18°17.335’E
